# Supplementary material for: Genetic Diversity of Montenegrin Local Sheep Breeds Based on Microsatellite Markers
Source: Animals (Basel). 2022 Nov 3;12(21):3029. doi: 10.3390/ani12213029 (PMC9653887; doi:10.3390/ani12213029)
Supplement: Supplementary file 1 [file animals-12-03029-s001.zip]

Archive with 1 entries (1 files):
- animals-1979395-supplementary.pdf
